# Supplementary material for: Continuing Cyclin-Dependent Kinase 4/6 Inhibitors Beyond Progression in Advanced Breast Cancer: A Meta-Analysis
Source: Cancers (Basel). 2025 May 9;17(10):1609. doi: 10.3390/cancers17101609 (PMC12109698; doi:10.3390/cancers17101609)
Supplement: Supplementary file 1 [file cancers-17-01609-s001.zip]

Archive with 1 entries (1 files):
- cancers-3597414-supplementary.pdf
